# Supplementary material for: Scaling-Up an Aqueous Self-Degassing Electrochemically Mediated ATRP in Dispersion for the Preparation of Cellulose–Polymer Composites and Films
Source: Polymers (Basel). 2022 Nov 17;14(22):4981. doi: 10.3390/polym14224981 (PMC9692721; doi:10.3390/polym14224981)
Supplement: Supplementary file 1 [file polymers-14-04981-s001.zip]

Archive with 1 entries (1 files):
- polymers-1991114-supplementary.pdf
